# Supplementary material for: Learning machine approach reveals microbial signatures of diet and sex in dog
Source: PLoS One. 2020 Aug 17;15(8):e0237874. doi: 10.1371/journal.pone.0237874 (PMC7431105; doi:10.1371/journal.pone.0237874)
Supplement: S1 Table — Kibble = Complete extruded food; Kibble-P = Complete extruded food + probiotic; Kibble-D0 = complete extruded food without polyphenols; Kibble-D1 = complete extruded food with polyphenols, 1 mg/kg; Kibble-D3 = complete extruded food with polyphenols, 3 mg/kg; Moist-S = complete moist food, with sunflower oil and salmon oil; Moist-H = complete moist food, with hemp oil; Moist-D0 = complete moist food without polyphenols; Moist-D1 = complete moist food with polyphenols, 1 mg/kg; Moist-D3 = complete moist food with polyphenols, 3 mg/kg; Home = home based diet, with raw meat; Base-1 = mixed diet, beef raw meat and complementray vegetable food; Base-2 = mixed diet, beef raw meat and complementray vegetable food; Base-3 = mixed diet, beef raw meat and complementray vegetable food. (XLSX) [file pone.0237874.s001.xlsx]

## Sheet: Foglio1
S1 Table. Summary of the dietary intervention studies that were included in the dataset.
Study		Source		N. Subjects		Time of sampling for each dog *					Faecal samples	Sequence Read Archive repository
						T0	T1 - T14	T15 - T28	T1 - T45
												SRP150679
1		Sandri et al. (2017)		4		Kibble	Kibble	Base-1
				4		Kibble	Base-1	Kibble			24
2		Sandri et al. (2019)		4		Kibble	Base-1	Base-3				SRP150679
				4		Kibble	Base-3	Base-1			24
3		Doctoral Thesis		4		Kibble	Kibble-P	Kibble				PRJNA611632
				4		Kibble	Kibble	Kibble-P			24
4		Sandri et al. (2020)		10		Home	Home					PRJNA529651
				9		Home	Base-1					SUB5371799
				9		Home	Base-2				56
5		Master Thesis		5		Kibble	Moist-S	Moist-S				PRJNA611632
				5		Kibble	Moist-H	Moist-H			21
6		Cintio et al. (2020), under review		6		Kibble			Moist-S			PRJNA611632
				17		Kibble			Moist-H		46
7		Unpublished		9		Kibble	Moist-D0	Moist-D0				PRJNA611632
		Unpublished		8		Kibble	Moist-D1	Moist-D1
		Unpublished		9		Kibble	Moist-D3	Moist-D3			77
8		Scarsella et al. (2020)		8		Kibble	Kibble-D0	Kibble-D0				PRJNA564012
				8		Kibble	Kibble-D1	Kibble-D1
				8		Kibble	Kibble-D3	Kibble-D3			72
* The columns report the food administered to the group of dogs during the interval
Kibble = Complete extruded food
Kibble-P = Complete extruded food + probiotic
Kibble-D0 = complete extruded food without polyphenols
Kibble-D1 = complete extruded food with polyphenols, 1 mg/kg
Kibble-D3 = complete extruded food with polyphenols, 3 mg/kg
Moist-S = complete moist food, with sunflower oil and salmon oil
Moist-H = complete moist food, with hemp oil
Moist-D0 = complete moist food without polyphenols
Moist-D1 = complete moist food with polyphenols, 1 mg/kg
Moist-D3 = complete moist food with polyphenols, 3 mg/kg
Home = home based diet, with raw meat
Base-1 = mixed diet, beef raw meat and complementray vegetable food
Base-2 = mixed diet, beef raw meat and complementray vegetable food
Base-3 = mixed diet, beef raw meat and complementray vegetable food
