# Supplementary material for: Learning machine approach reveals microbial signatures of diet and sex in dog
Source: PLoS One. 2020 Aug 17;15(8):e0237874. doi: 10.1371/journal.pone.0237874 (PMC7431105; doi:10.1371/journal.pone.0237874)
Supplement: S2 Table — Kibble = Complete extruded food; Kibble-P = Complete extruded food + probiotic; Kibble-D0 = complete extruded food without polyphenols; Kibble-D1 = complete extruded food with polyphenols, 1 mg/kg; Kibble-D3 = complete extruded food with polyphenols, 3 mg/kg; Moist-S = complete moist food, with sunflower oil and salmon oil; Moist-H = complete moist food, with hemp oil; Moist-D0 = complete moist food without polyphenols; Moist-D1 = complete moist food with polyphenols, 1 mg/kg; Moist-D3 = complete moist food with polyphenols, 3 mg/kg; Home = home based diet, with raw meat; Base-1 = mixed diet, beef raw meat and complementray vegetable food; Base-2 = mixed diet, beef raw meat and complementray vegetable food; Base-3 = mixed diet, beef raw meat and complementray vegetable food. (XLSX) [file pone.0237874.s002.xlsx]

## Sheet: Foglio1
				Trial 1-2				Trial 3		Trial 4			Trial 5-6			Trial 7-8
				Kibble	Base 1	Base 3		Kibble (prob)		Home	Base 2		Kibble	Moist		Kibble	Moist (preb)	Kibble (preb)
Dry Matter		%
Crude Protein		%DM
Crude Lipids		%DM
Ash		%DM
Starch		%DM
Metabolizable Energy		kcal/kg DM
Main Ingredients		g/100g

## Sheet: Foglio2
S2 Table. Chemical compositions and nutritive values of the diets of the Dietray Intervention Studies (DIS)
		Dry Matter	Crude Protein	Crude Lipids	Crude fiber	Ash	NFE	Metabolizable Energy
		%	%DM	%DM	%DM	%DM	%DM	kcal/kg DM
DIS 1	Kibble	90	26.7	10.6	2.8	10	49.9	3811.8
	Base-1	57.6	26.2	18.2	0.7	4.3	50.6	4465.4
DIS 2	Kibble	92	23.9	15.2	2.2	7.3	51.4	4153.4
	Base-1	44.2	27.2	19.2	0.7	4.2	48.7	4516.2
	Base-3	42.57	26	19	0.8	3.8	50.4	4518.2
DIS 3	Kibble	91	27.5824	15.2747	4.83516	8.40659	43.9011	4014.73
DIS 4	Home	52	30.0538	22.7957	1.1828	4.19355	41.7742	4667.1
	Base-1	53	29.6859	21.6754	0.942408	4.81675	42.8796	4599.9
	Base-2	52	28.8947	21.7368	1.10526	5.21053	43.0526	4581.63
DIS 5, 6	Kibble	90	26.6	18.3	4.2	6.6	44.3	4249.7
	Moist-S	19.8	36.2121	26.9697	1.76768	10.6566	24.3939	4595.45
	Moist-H	20.1	35.7711	27.4129	2.78607	10.597	23.4328	4579.85
DIS 7	Kibble	91	27.5824	15.2747	4.83516	8.40659	43.9011	4014.73
	Moist-D0	20.1	35.9701	26.8657	1.49254	10.796	24.8756	4595.72
	Moist-D1	20.5	37.0244	27.4146	1.70732	11.561	22.2927	4584.29
	Moist-D3	20.3	36.4973	27.1402	1.59993	11.1785	23.5842	4590.01
DIS 8	Kibble-D0	91	28.5	16	2.5	5.5	47.5	4248
	Kibble-D1	91	28.5	16	2.5	5.5	47.5	4248
	Kibble-D3	91	28.5	16	2.5	5.5	47.5	4248
Kibble = Complete extruded food
Kibble-P = Complete extruded food + porbiotic
Kibble-D0 = complete extruded food without polyphenols
Kibble-D1 = complete extruded food with polyphenols, 1 mg/kg
Kibble-D3 = complete extruded food with polyphenols, 3 mg/kg
Moist-S = complete moist food, with sunflower oil and salmon oil
Moist-H = complete moist food, with hemp oil
Moist-D0 = complete moist food without polyphenols
Moist-D1 = complete moist food with polyphenols, 1 mg/kg
Moist-D3 = complete moist food with polyphenols, 3 mg/kg
Home = home based diet, with raw meat
Base-1 = mixed diet, beef raw meat and complementray vegetable food
Base-2 = mixed diet, beef raw meat and complementray vegetable food
Base-3 = mixed diet, beef raw meat and complementray vegetable food
