# Supplementary material for: Learning machine approach reveals microbial signatures of diet and sex in dog
Source: PLoS One. 2020 Aug 17;15(8):e0237874. doi: 10.1371/journal.pone.0237874 (PMC7431105; doi:10.1371/journal.pone.0237874)
Supplement: S3 Table — For this latter, B and H diets were collapsed together. W: Commercial moist complete diet; K: Commercial extruded complete diet; H: Home-made diet; B: Base diet; H-B: home-made diet and Base diet collapsed together. (XLSX) [file pone.0237874.s003.xlsx]

## Sheet: Foglio1
S3 Table. Comparison of the mean relative abundances (RA) and coefficients of the linear discriminant analysis (LDA) using genera as input variables and considering 4 diet categories (LDA1) or 3 diet categories (LDA2). For this latter, B and H diets were collapsed together.
	KW non-parametric test						LDA1						LDA2
	B	H	K	W	P-value		B	H	K	W	P-value		H+B	K	W	P-value
Sutterella	7.55568	0.637095	6.6901	10.8283	< 0.0001		-0.0783138	-0.0828165	0.0293354	-0.0104495	0.000124671		-0.0845891	0.0249889	-0.0155548	0.00185733
Prevotella	19.7751	11.4409	35.8842	15.0061	< 0.0001		-0.0205537	-0.0377565	0.0261529	-0.0130505	0.000141007		-0.0398836	0.0254699	-0.0190309	0.000343576
Epulopiscium	0.509525	0.501251	0.87014	2.19849	< 0.0001		0.0726661	0.115714	0.0745596	0.300957	0.000142622		0.0840766	0.081014	0.327936	< 0,0001
Paraprevotella	17.5944	9.39293	14.9359	23.6468	0.00460907		0.0132356	0.0130046	0.0164962	0.00060121	0.000731374		0.0078168	0.0169307	-0.000738473	0.000290957
Blautia	78.045	92.5498	66.3392	92.2424	0.0024854		0.02313	0.0169014	0.0131833	0.0411109	0.000979716		0.0197528	0.0127762	0.0405511	0.000598278
Parabacteroides	4.18131	0.236747	1.99989	2.89214	0.000167535		0.223138	0.0783558	-0.0102439	-0.0748123	0.00109335		0.169264	-0.0115866	-0.0695988	0.265213
Adlercreutzia	0.35852	0.883156	0.831129	0.400135	0.000178497		-0.65207	-0.00302073	0.123034	-0.394536	0.00484351		-0.271801	0.151417	-0.37899	0.0121169
Dorea	26.0851	31.3039	25.5023	25.053	0.0789509		-0.00696644	-0.00930816	0.0192497	-0.00792259	0.509069		-0.00985681	0.0185509	-0.00505634	0.596186
Megamonas	47.2397	3.17753	10.9276	18.4505	< 0.0001		0.0408589	0.00739337	0.0120462	0.0205295	< 0.0001		0.0262209	0.0107397	0.0180262	0.000577531
Allobaculum	27.8798	12.9652	13.1287	12.8305	0.00173732		0.0700703	0.0138387	0.0133748	0.00719346	< 0.0001		0.0427735	0.0149107	0.00491286	0.000716443
Slackia	2.59243	6.54475	2.52752	3.69559	< 0.0001		0.0709605	0.448555	0.0460307	0.0447627	< 0.0001		0.240984	0.0582515	0.0621074	0.00136523
Butyricicoccus	2.01521	0.305707	0.998615	0.544475	0.104724		0.454566	0.202716	0.144129	-0.0408416	< 0.0001		0.366717	0.160495	-0.0793106	0.0179958
Bacteroidales	106.019	107.525	107.192	176.357	< 0.0001		0.00486917	0.0159318	0.0117383	0.0237934	< 0.0001		0.0126385	0.0125839	0.0227251	< 0,0001
Anaerobiospirillum	6.41465	5.45843	1.5576	1.94919	< 0.0001		0.18517	0.152253	0.0141279	-0.0930145	< 0.0001		0.169079	0.0106461	-0.0910682	< 0,0001
Bacteroides	54.8551	32.4488	36.2467	67.0919	< 0.0001		0.02335	0.0400261	0.0106705	0.0191398	< 0.0001		0.0320804	0.0115317	0.0208372	< 0,0001
Clostridium	289.849	334.082	214.091	219.455	< 0.0001		0.0201347	0.0202408	0.0130956	0.0109627	< 0.0001		0.0206944	0.0132524	0.0109049	< 0,0001
Collinsella	15.7957	15.3679	5.86316	14.5146	< 0.0001		0.0542618	0.00592621	0.00216126	0.0591151	< 0.0001		0.0363495	0.000413614	0.0575828	< 0,0001
Escherichia	11.5526	4.20612	4.63142	21.2211	< 0.0001		0.0375527	0.0108581	0.0159358	0.067339	< 0.0001		0.0226255	0.0129662	0.0635917	< 0,0001
Fusobacterium	63.304	43.5524	37.9364	98.7814	< 0.0001		0.0185579	0.0133097	0.00301528	0.0339687	< 0.0001		0.0133139	0.00321303	0.0340785	< 0,0001
Oscillospira	2.3482	0.457124	1.71087	6.63469	< 0.0001		-0.00758308	-0.188003	-0.00896485	0.37172	< 0.0001		-0.134003	-0.0398546	0.304476	< 0,0001
p-75-a5	1.39334	3.34468	4.07017	5.94156	< 0.0001		-0.216674	-0.2272	0.0462617	-0.0547004	< 0.0001		-0.219993	0.036672	-0.087817	< 0,0001
Peptococcus	7.96604	7.35541	1.96295	7.26549	< 0.0001		0.274946	0.274962	0.0127834	0.110951	< 0.0001		0.279277	0.00894824	0.115274	< 0,0001
Roseburia	1.71104	0.152366	0.226194	0.659405	< 0.0001		0.522036	-0.234747	-0.0307617	0.0721251	< 0.0001		0	0	0	NS
Turicibacter	26.7456	19.5942	22.8768	8.83492	0.114167		0.0203757	0.00082397	0.00795013	-0.00338084	0.00229545		0	0	0	NS
Phascolarctobacterium	6.93322	4.38306	5.63661	9.63043	0.00111146		0	0	0	0	NS		0.0712341	-0.0127519	0.00734103	0.00107327
Coprococcus	1.39995	1.59727	3.34047	7.19716	< 0.0001		0	0	0	0	NS		-0.0187139	0.0587315	0.134563	< 0,0001
Eubacterium	7.91395	11.6885	11.579	8.64989	0.574842		0	0	0	0	NS		0	0	0	NS
Ruminococcus	35.7367	34.5437	24.6238	33.6303	< 0.0001		0	0	0	0	NS		0	0	0	NS
Catenibacterium	10.3497	17.3996	17.0737	6.79689	< 0.0001		0	0	0	0	NS		0	0	0	NS
Coprobacillus	1.63978	3.29339	1.84038	2.87474	< 0.0001		0	0	0	0	NS		0	0	0	NS
Enterococcus	4.78028	2.1104	9.45698	6.1666	0.122831		0	0	0	0	NS		0	0	0	NS
Faecalibacterium	9.63318	11.3743	13.0378	13.0635	0.555057		0	0	0	0	NS		0	0	0	NS
Helicobacter	0.961479	0.441351	0.449197	0.634591	0.093019		0	0	0	0	NS		0	0	0	NS
Lachnospira	2.72392	1.2933	2.08627	1.11499	0.000388889		0	0	0	0	NS		0	0	0	NS
Lactobacillus	44.828	74.3721	66.0721	6.95823	< 0.0001		0	0	0	0	NS		0	0	0	NS
SMB53	2.97007	2.38033	2.15982	5.02077	< 0.0001		0	0	0	0	NS		0	0	0	NS
Streptococcus	15.1332	85.233	71.4546	32.6813	0.000852025		0	0	0	0	NS		0	0	0	NS
W: Commercial moist complete diet;
K: Commercial extruded complete diet;
H: Home-made diet;
B: Base diet;
H-B: home-made diet and Base diet collapsed together.

## Sheet: Foglio2
Variable	Mean		Variable
Unassigned | BASE	106.019		Sutterella
Unassigned | HOME	107.525		Prevotella
Unassigned | KIBBLE	107.192		Epulopiscium
Unassigned | MOIST	176.357		Paraprevotella
Eubacterium | BASE	7.91395		Blautia
Eubacterium | HOME	11.6885		Parabacteroides
Eubacterium | KIBBLE	11.579		Adlercreutzia
Eubacterium | MOIST	8.64989		Dorea
Prevotella | BASE	17.5944		Megamonas
Prevotella | HOME	9.39293		Allobaculum
Prevotella | KIBBLE	14.9359		Slackia
Prevotella | MOIST	23.6468		Butyricicoccus
Ruminococcus | BASE	35.7367		Bacteroidales
Ruminococcus | HOME	34.5437		Anaerobiospirillum
Ruminococcus | KIBBLE	24.6238		Bacteroides
Ruminococcus | MOIST	33.6303		Clostridium
Adlercreutzia | BASE	0.35852		Collinsella
Adlercreutzia | HOME	0.883156		Escherichia
Adlercreutzia | KIBBLE	0.831129		Fusobacterium
Adlercreutzia | MOIST	0.400135		Oscillospira
Allobaculum | BASE	27.8798		p-75-a5
Allobaculum | HOME	12.9652		Peptococcus
Allobaculum | KIBBLE	13.1287		Roseburia
Allobaculum | MOIST	12.8305		Turicibacter
Anaerobiospirillum | BASE	6.41465		Phascolarctobacterium
Anaerobiospirillum | HOME	5.45843		Coprococcus
Anaerobiospirillum | KIBBLE	1.5576		Eubacterium
Anaerobiospirillum | MOIST	1.94919		Ruminococcus
Bacteroides | BASE	54.8551		Catenibacterium
Bacteroides | HOME	32.4488		Coprobacillus
Bacteroides | KIBBLE	36.2467		Enterococcus
Bacteroides | MOIST	67.0919		Faecalibacterium
Blautia | BASE	78.045		Helicobacter
Blautia | HOME	92.5498		Lachnospira
Blautia | KIBBLE	66.3392		Lactobacillus
Blautia | MOIST	92.2424		SMB53
Butyricicoccus | BASE	2.01521		Streptococcus
Butyricicoccus | HOME	0.305707
Butyricicoccus | KIBBLE	0.998615
Butyricicoccus | MOIST	0.544475
Catenibacterium | BASE	10.3497
Catenibacterium | HOME	17.3996
Catenibacterium | KIBBLE	17.0737
Catenibacterium | MOIST	6.79689
Clostridium | HOME	334.082
Clostridium | BASE	289.849
Clostridium | MOIST	219.455
Clostridium | KIBBLE	214.091
Collinsella | BASE	15.7957
Collinsella | HOME	15.3679
Collinsella | KIBBLE	5.86316
Collinsella | MOIST	14.5146
Coprobacillus | BASE	1.63978
Coprobacillus | HOME	3.29339
Coprobacillus | KIBBLE	1.84038
Coprobacillus | MOIST	2.87474
Coprococcus | BASE	1.39995
Coprococcus | HOME	1.59727
Coprococcus | KIBBLE	3.34047
Coprococcus | MOIST	7.19716
Dorea | BASE	26.0851
Dorea | HOME	31.3039
Dorea | KIBBLE	25.5023
Dorea | MOIST	25.053
Enterococcus | BASE	4.78028
Enterococcus | HOME	2.1104
Enterococcus | KIBBLE	9.45698
Enterococcus | MOIST	6.1666
Epulopiscium | BASE	0.509525
Epulopiscium | HOME	0.501251
Epulopiscium | KIBBLE	0.87014
Epulopiscium | MOIST	2.19849
Escherichia | BASE	11.5526
Escherichia | HOME	4.20612
Escherichia | KIBBLE	4.63142
Escherichia | MOIST	21.2211
Faecalibacterium | BASE	9.63318
Faecalibacterium | HOME	11.3743
Faecalibacterium | KIBBLE	13.0378
Faecalibacterium | MOIST	13.0635
Fusobacterium | BASE	63.304
Fusobacterium | HOME	43.5524
Fusobacterium | KIBBLE	37.9364
Fusobacterium | MOIST	98.7814
Helicobacter | BASE	0.961479
Helicobacter | HOME	0.441351
Helicobacter | KIBBLE	0.449197
Helicobacter | MOIST	0.634591
Lachnospira | BASE	2.72392
Lachnospira | HOME	1.2933
Lachnospira | KIBBLE	2.08627
Lachnospira | MOIST	1.11499
Lactobacillus | BASE	44.828
Lactobacillus | HOME	74.3721
Lactobacillus | KIBBLE	66.0721
Lactobacillus | MOIST	6.95823
Megamonas | BASE	47.2397
Megamonas | HOME	3.17753
Megamonas | KIBBLE	10.9276
Megamonas | MOIST	18.4505
Oscillospira | BASE	2.3482
Oscillospira | HOME	0.457124
Oscillospira | KIBBLE	1.71087
Oscillospira | MOIST	6.63469
p-75-a5 | BASE	1.39334
p-75-a5 | HOME	3.34468
p-75-a5 | KIBBLE	4.07017
p-75-a5 | MOIST	5.94156
Parabacteroides | BASE	4.18131
Parabacteroides | HOME	0.236747
Parabacteroides | KIBBLE	1.99989
Parabacteroides | MOIST	2.89214
Peptococcus | BASE	7.96604
Peptococcus | HOME	7.35541
Peptococcus | KIBBLE	1.96295
Peptococcus | MOIST	7.26549
Phascolarctobacterium | BASE	6.93322
Phascolarctobacterium | HOME	4.38306
Phascolarctobacterium | KIBBLE	5.63661
Phascolarctobacterium | MOIST	9.63043
Prevotella | BASE	19.7751
Prevotella | HOME	11.4409
Prevotella | KIBBLE	35.8842
Prevotella | MOIST	15.0061
Roseburia | BASE	1.71104
Roseburia | HOME	0.152366
Roseburia | KIBBLE	0.226194
Roseburia | MOIST	0.659405
Slackia | BASE	2.59243
Slackia | HOME	6.54475
Slackia | KIBBLE	2.52752
Slackia | MOIST	3.69559
SMB53 | BASE	2.97007
SMB53 | HOME	2.38033
SMB53 | KIBBLE	2.15982
SMB53 | MOIST	5.02077
Streptococcus | BASE	15.1332
Streptococcus | HOME	85.233
Streptococcus | KIBBLE	71.4546
Streptococcus | MOIST	32.6813
Sutterella | BASE	7.55568
Sutterella | HOME	0.637095
Sutterella | KIBBLE	6.6901
Sutterella | MOIST	10.8283
Turicibacter | BASE	26.7456
Turicibacter | HOME	19.5942
Turicibacter | KIBBLE	22.8768
Turicibacter | MOIST	8.83492
