# Supplementary material for: Learning machine approach reveals microbial signatures of diet and sex in dog
Source: PLoS One. 2020 Aug 17;15(8):e0237874. doi: 10.1371/journal.pone.0237874 (PMC7431105; doi:10.1371/journal.pone.0237874)
Supplement: S4 Table — For this latter, H and B diets were collapsed together. W: Commercial moist complete diet; K: Commercial extruded complete diet; H: Home-made diet; B: Base diet; H-B: home-made diet and Base diet collapsed together. (XLSX) [file pone.0237874.s004.xlsx]

## Sheet: Foglio1
S4 Table. Confusion matrix of the linear discriminant analysis (LDA), considering 4 diet categories (LDA1) or 3 diet categories (LDA2). For this latter, H and B diets were collapsed together.
	LDA1								LDA2
from \ to	B	H	K	W	Total	% correct		from \ to	H-B	K	W	Total	% correct
B	38	5	9	4	56	0.678571
H	2	17	9	2	30	0.566667		H-B	68	14	4	86	0.790698
K	3	3	153	12	171	0.894737		K	7	154	10	171	0.900585
W	4	1	15	63	83	0.759036		W	6	14	63	83	0.759036
Total	47	26	186	81	340	0.797059		Total	81	182	77	340	0.838235
W: Commercial moist complete diet;
K: Commercial extruded complete diet;
H: Home-made diet;
B: Base diet;
H-B: home-made diet and Base diet collapsed together.
