# Supplementary material for: Learning machine approach reveals microbial signatures of diet and sex in dog
Source: PLoS One. 2020 Aug 17;15(8):e0237874. doi: 10.1371/journal.pone.0237874 (PMC7431105; doi:10.1371/journal.pone.0237874)
Supplement: S5 Table — W: Commercial moist complete diet; K: Commercial extruded complete diet; H-B: home-made diet and Base diet collapsed together; a, b and c on the same row denote means which significantly differ for P<0.05. (XLSX) [file pone.0237874.s005.xlsx]

## Sheet: Foglio1
S5 Table. Comparison of the mean relative abundances (RA) through a non-parametric Kruskal-Wallis test of the three groups of diets.
Variable		H-B				K				W
		mean		SE		mean		SE		mean		SE
Bacteroidales		106.545	a	6.18102		107.192	a	5.32174		176.357	b	7.74886
Eubacterium		9.23066	a	1.15576		11.579	a	1.3024		8.64989	a	1.05913
Paraprevotella		14.7334	a	1.76458		14.9359	a	1.29289		23.6468	b	2.04414
Ruminococcus		35.3205	b	2.95862		24.6238	a	1.76377		33.6303	b	2.79424
Adlercreutzia		0.541532	a	0.117113		0.831129	a	0.100864		0.400135	a	0.0846031
Allobaculum		22.677	b	3.22937		13.1287	a	1.22122		12.8305	a	1.56425
Anaerobiospirillum		6.08109	b	0.977028		1.5576	a	0.260764		1.94919	a	0.476864
Bacteroides		47.0389	b	4.93155		36.2467	a	3.83867		67.0919	b	6.96763
Blautia		83.1048	ab	5.33176		66.3392	a	3.59238		92.2424	b	7.15067
Butyricicoccus		1.41887	a	0.320316		0.998615	a	0.124734		0.544475	a	0.141498
Catenibacterium		12.8089	b	2.41042		17.0737	b	2.4607		6.79689	a	1.46858
Clostridium		305.279	b	13.4995		214.091	a	12.0313		219.455	a	10.8934
Collinsella		15.6464	b	1.61232		5.86316	a	0.616894		14.5146	b	1.09622
Coprobacillus		2.21662	ab	0.336172		1.84038	a	0.250895		2.87474	b	0.372325
Coprococcus		1.46878	a	0.22387		3.34047	b	0.312403		7.19716	c	0.670855
Dorea		27.9056	a	2.11376		25.5023	a	1.76575		25.053	a	1.5464
Enterococcus		3.84893	a	0.766458		9.45698	a	4.59339		6.1666	a	1.60076
Epulopiscium		0.506638	a	0.133846		0.87014	a	0.171568		2.19849	b	0.428355
Escherichia		8.98985	b	1.67779		4.63142	a	1.15007		21.2211	b	3.3604
Faecalibacterium		10.2406	a	1.31665		13.0378	a	1.21338		13.0635	a	1.66646
Fusobacterium		56.4139	b	5.17592		37.9364	a	3.59639		98.7814	c	6.69224
Helicobacter		0.780039	b	0.136554		0.449197	a	0.0859138		0.634591	ab	0.188239
Lachnospira		2.22487	b	0.454291		2.08627	b	0.318206		1.11499	a	0.360037
Lactobacillus		55.1341	b	10.6414		66.0721	b	10.0724		6.95823	a	3.22603
Megamonas		31.8692	b	5.86034		10.9276	a	2.29861		18.4505	a	4.69974
Oscillospira		1.68852	a	0.367229		1.71087	a	0.243351		6.63469	b	0.707844
p-75-a5		2.07404	a	0.272287		4.07017	b	0.323714		5.94156	b	0.691545
Parabacteroides		2.8053	a	0.708488		1.99989	a	0.308901		2.89214	b	0.44163
Peptococcus		7.75303	b	0.731639		1.96295	a	0.303174		7.26549	b	0.947778
Phascolarctobacterium		6.04363	a	0.857536		5.63661	a	0.58187		9.63043	b	1.05371
Prevotella		16.8679	ab	2.33414		35.8842	b	4.42323		15.0061	a	3.34927
Roseburia		1.16732	b	0.297024		0.226194	a	0.0748181		0.659405	b	0.126015
Slackia		3.97114	b	0.378794		2.52752	a	0.224321		3.69559	b	0.422106
SMB53		2.76434	a	0.518377		2.15982	a	0.444585		5.02077	b	0.864682
Streptococcus		39.5866	a	8.11263		71.4546	a	8.91203		32.6813	a	6.77638
Sutterella		5.14222	a	0.891067		6.6901	a	0.833683		10.8283	b	1.40132
Turicibacter		24.2509	a	4.02386		22.8768	a	2.58257		8.83492	a	1.40734
W: Commercial moist complete diet;
K: Commercial extruded complete diet;
H-B: home-made diet and Base diet collapsed together.
a, b and c on the same row denote means which significantly differ for P<0.05
