# Supplementary material for: Learning machine approach reveals microbial signatures of diet and sex in dog
Source: PLoS One. 2020 Aug 17;15(8):e0237874. doi: 10.1371/journal.pone.0237874 (PMC7431105; doi:10.1371/journal.pone.0237874)
Supplement: S6 Table — For this latter, FC and MC sex were collapsed together. F: whole females subjects; M: whole males subjects; FC: spayed females subjects; MC: neutered males subjects; C: spayed females subjects and neutered males subjects collapsed together. (XLSX) [file pone.0237874.s006.xlsx]

## Sheet: Foglio1
S6 Table. Comparison of the mean relative abundances (RA) and coefficients of the linear discriminant analysis (LDA) using genera as input variables and considering 4 sex categories (LDA1) or 3 sex categories (LDA2). For this latter, FC and MC sex were collapsed together.
	KW non-parametric test						LDA1						LDA2
	F	FC	M	MC	P-value		F	FC	M	MC	P-value		C	F	M	P-value
Prevotella	36.5403	15.4151	23.2197	14.5085	0.032801		0.0152564	-0.00405372	0.010849	-0.00833608	0.00171021		-0.00408553	0.0135239	0.0109357	0.000515093
Coprobacillus	2.02826	2.85375	1.51599	2.82795	0.000806396		-0.0353365	0.0079578	-0.158607	0.00852297	0.0426159		0.0197191	0.0204065	-0.126867	0.0167278
Adlercreutzia	0.797234	0.738391	0.368265	0.63941	0.0511283		0.239533	0.395344	-0.126335	0.264308	0.0681059		0.292886	0.283517	-0.0718207	0.0305708
Faecalibacterium	12.0145	14.7668	9.68762	14.4182	0.0230658		0.0287831	0.0989137	0.0288293	0.105895	0.168823		0.0813225	0.0178972	0.0125653	0.0805953
Turicibacter	15.9896	20.2779	22.0639	23.8603	0.943029		0.0123759	0.0278095	0.0254479	0.0331189	0.264461		0.0346057	0.0121834	0.0265463	0.156964
Lactobacillus	43.9482	73.6689	37.6501	58.938	0.000786444		0.0125556	0.0189688	0.0144366	0.0176701	0.346801		0.0192495	0.0138019	0.0149983	0.231936
Anaerobiospirillum	2.54488	2.91861	2.18086	3.7109	0.285377		0.0329289	0.107295	0.0274161	0.158328	0.352148		0.150527	0.0323186	0.0275062	0.236245
Enterococcus	4.22047	29.5795	4.96809	7.10418	0.741577		0.0131618	0.0339139	0.015246	0.0214794	0.0384772		0.0260661	0.0143263	0.0165116	0.269282
Bacteroidales	143.404	98.5586	129.155	95.5384	< 0.0001		0.0164591	0.00398456	0.0162994	0.00631134	< 0.0001		0.00605539	0.016057	0.016589	< 0,0001
Blautia	57.0688	90.3479	86.9657	96.1695	< 0.0001		0.0105562	0.0151768	0.0222259	0.0170963	< 0.0001		0.0143215	0.0119062	0.0218467	< 0,0001
Clostridium	176.473	308.886	235.47	319.935	< 0.0001		0.0144047	0.0212769	0.0162586	0.0217455	< 0.0001		0.0204794	0.0140236	0.0155012	< 0,0001
Dorea	17.5627	34.3999	25.9933	37.1114	< 0.0001		0.0238015	0.070949	0.0347144	0.0728367	< 0.0001		0.0546528	0.0113539	0.0288123	< 0,0001
Fusobacterium	72.0957	42.3057	66.3934	30.5668	< 0.0001		0.0273193	0.0167278	0.0301267	0.0091551	< 0.0001		0.0113329	0.0195351	0.0254976	< 0,0001
Oscillospira	4.95454	0.553055	2.8461	0.365849	< 0.0001		0.0786254	-0.162608	0.0113233	-0.13441	< 0.0001		-0.112672	0.0931491	0.0161013	< 0,0001
Phascolarctobacterium	9.29874	4.45985	5.93413	3.89757	< 0.0001		0.0278548	0.090695	0.00881805	0.104502	< 0.0001		0.0921732	0.0347783	0.00734566	< 0,0001
Slackia	2.50218	4.58742	2.52343	4.4086	< 0.0001		-0.0461527	0.207059	0.02088	0.197894	< 0.0001		0.253337	0.00724581	0.0512224	< 0,0001
Streptococcus	29.3564	67.4371	35.2515	106.081	< 0.0001		0.0126773	0.021154	0.0138465	0.0260144	< 0.0001		0.0266099	0.0137718	0.0152276	< 0,0001
Peptococcus	5.86453	6.07777	4.09789	2.9808	0.00164616		0.0314086	0.0873031	-0.0140284	0.00169988	0.00707839		0	0	0	NS
Ruminococcus	22.3945	37.7649	29.3939	38.6764	< 0.0001		0	0	0	0	NS		0.0441057	0.0201843	0.0217066	< 0,0001
Sutterella	11.9979	1.2446	7.90724	1.05259	< 0.0001		0	0	0	0	NS		0.00411089	0.061325	0.0398297	< 0,0001
SMB53	4.28546	1.376	2.69954	1.7225	0.00098705		0	0	0	0	NS		-0.0433321	0.0487684	-0.0232832	0.00250611
Lachnospira	1.54979	1.97627	1.22563	2.9773	0.00105808		0	0	0	0	NS		0.169053	0.0358462	0.0729782	0.0139154
Megamonas	22.8003	16.7352	22.3137	7.02997	< 0.0001		0	0	0	0	NS		0.00797851	0.0197057	0.0157781	0.0186902
Eubacterium	7.00467	11.1961	10.6293	14.9835	< 0.0001		0	0	0	0	NS		0	0	0	NS
Paraprevotella	21.4489	11.7974	19.1513	9.54575	< 0.0001		0	0	0	0	NS		0	0	0	NS
Allobaculum	17.5001	14.1104	14.1953	13.7114	0.262872		0	0	0	0	NS		0	0	0	NS
Bacteroides	62.1741	30.2729	46.6125	25.9944	< 0.0001		0	0	0	0	NS		0	0	0	NS
Butyricicoccus	1.1885	0.585361	1.06878	0.740332	0.0156567		0	0	0	0	NS		0	0	0	NS
Catenibacterium	7.22454	17.5831	10.861	24.6998	< 0.0001		0	0	0	0	NS		0	0	0	NS
Collinsella	10.2219	9.8711	10.1608	11.2562	0.641352		0	0	0	0	NS		0	0	0	NS
Coprococcus	4.9969	2.09831	3.78046	2.43507	0.000689065		0	0	0	0	NS		0	0	0	NS
Epulopiscium	1.43481	0.196767	1.2156	0.74681	0.00294869		0	0	0	0	NS		0	0	0	NS
Escherichia	11.3736	9.72702	12.084	5.19523	0.0497618		0	0	0	0	NS		0	0	0	NS
Helicobacter	0.506866	0.404553	0.768995	0.581601	0.476563		0	0	0	0	NS		0	0	0	NS
p-75-a5	3.81633	4.4988	3.83391	4.37231	0.445321		0	0	0	0	NS		0	0	0	NS
Parabacteroides	3.94502	0.467474	2.44826	0.530378	< 0.0001		0	0	0	0	NS		0	0	0	NS
Roseburia	0.696832	0.119524	0.636079	0.447164	0.00558645		0	0	0	0	NS		0	0	0	NS
F: whole females subjects;
M: whole males subjects;
FC: spayed females subjects;
MC: neutered males subjects;
C: spayed females subjects and neutered males subjects collapsed together.

## Sheet: Foglio2
Variable	F	FC	M	MC
Prevotella	36.5403	15.4151	23.2197	14.5085
Coprobacillus	2.02826	2.85375	1.51599	2.82795
Adlercreutzia	0.797234	0.738391	0.368265	0.63941
Faecalibacterium	12.0145	14.7668	9.68762	14.4182
Turicibacter	15.9896	20.2779	22.0639	23.8603
Lactobacillus	43.9482	73.6689	37.6501	58.938
Anaerobiospirillum	2.54488	2.91861	2.18086	3.7109
Enterococcus	4.22047	29.5795	4.96809	7.10418
Bacteroidales	143.404	98.5586	129.155	95.5384
Blautia	57.0688	90.3479	86.9657	96.1695
Clostridium	176.473	308.886	235.47	319.935
Dorea	17.5627	34.3999	25.9933	37.1114
Fusobacterium	72.0957	42.3057	66.3934	30.5668
Oscillospira	4.95454	0.553055	2.8461	0.365849
Phascolarctobacterium	9.29874	4.45985	5.93413	3.89757
Slackia	2.50218	4.58742	2.52343	4.4086
Streptococcus	29.3564	67.4371	35.2515	106.081
Peptococcus	5.86453	6.07777	4.09789	2.9808
Ruminococcus	22.3945	37.7649	29.3939	38.6764
Sutterella	11.9979	1.2446	7.90724	1.05259
SMB53	4.28546	1.376	2.69954	1.7225
Lachnospira	1.54979	1.97627	1.22563	2.9773
Megamonas	22.8003	16.7352	22.3137	7.02997
Eubacterium	7.00467	11.1961	10.6293	14.9835
Paraprevotella	21.4489	11.7974	19.1513	9.54575
Allobaculum	17.5001	14.1104	14.1953	13.7114
Bacteroides	62.1741	30.2729	46.6125	25.9944
Butyricicoccus	1.1885	0.585361	1.06878	0.740332
Catenibacterium	7.22454	17.5831	10.861	24.6998
Collinsella	10.2219	9.8711	10.1608	11.2562
Coprococcus	4.9969	2.09831	3.78046	2.43507
Epulopiscium	1.43481	0.196767	1.2156	0.74681
Escherichia	11.3736	9.72702	12.084	5.19523
Helicobacter	0.506866	0.404553	0.768995	0.581601
p-75-a5	3.81633	4.4988	3.83391	4.37231
Parabacteroides	3.94502	0.467474	2.44826	0.530378
Roseburia	0.696832	0.119524	0.636079	0.447164
