# Supplementary material for: Learning machine approach reveals microbial signatures of diet and sex in dog
Source: PLoS One. 2020 Aug 17;15(8):e0237874. doi: 10.1371/journal.pone.0237874 (PMC7431105; doi:10.1371/journal.pone.0237874)
Supplement: S7 Table — For this latter, FC and MC were collapsed together. F: whole females subjects; M: whole males subjects; FC: spayed females subjects; MC: neutered males subjects; C: spayed females subjects and neutered males subjects collapsed together. (XLSX) [file pone.0237874.s007.xlsx]

## Sheet: Foglio1
S7 Table. Confusion matrix of the linear discriminant analysis (LDA) considering 4 sex categories (LDA1) or 3 sex categories (LDA2). For this latter, FC and MC were collapsed together.
	LDA1								LDA2
from \ to	F	FC	M	MC	Total	% correct		from \ to	C	F	M	Total	% correct
MC	5	4	5	75	89	0.842697
FC	5	3	2	18	28	0.107143		C	102	6	9	117	0.871795
F	123	1	11	10	145	0.848276		F	7	124	14	145	0.855172
M	37	0	28	13	78	0.358974		M	18	39	21	78	0.269231
Total	170	8	46	116	340	0.673529		Total	127	169	44	340	0.726471
F: whole females subjects;
M: whole males subjects;
FC: spayed females subjects;
MC: neutered males subjects;
C: spayed females subjects and neutered males subjects collapsed together.
